# Supplementary material for: Duplicated Flagellins in Pseudomonas Divergently Contribute to Motility and Plant Immune Elicitation
Source: Microbiol Spectr. 2023 Jan 11;11(1):e03621-22. doi: 10.1128/spectrum.03621-22 (PMC9927476; doi:10.1128/spectrum.03621-22)
Supplement: Supplemental file 1 — Tables S1-6. Download spectrum.03621-22-s0001.xlsx, XLSX file, 0.02 MB [file spectrum.03621-22-s0001.xlsx]

## Sheet: Table S1
Table S1 Strains and plasmids used in this study
Strain or plasmid	Characteristicsa	Source
Strains
F113	Pseudomonas kilonensis wild-type AmpR	[1]
F113ΔfliC-1::Km	fliC-1 insertion mutant AmpR KmR	This study
F113ΔfliC-2::Tet	fliC-2 insertion mutant AmpR TcR	This study
F113ΔfliC-1::KmΔfliC-2::Tet	fliC-1 and fliC-2 insertion mutant AmpR KmR TcR	This study
F113-C1	F113ΔfliC-1::KmΔfliC-2::Tet complemented with full length of fliC-1 driven by its native promoter, AmpR KmR GmR	This study
F113-C2	F113ΔfliC-1::KmΔfliC-2::Tet complemented with full length of fliC-2 driven by its native promoter, AmpR KmR TcR GmR	This study
F113-C3	F113ΔfliC-1::KmΔfliC-2::Tet complemented with full length of fliC-2 driven by the promoter of the fliC-1 gene, AmpR KmR TcR GmR	This study
DC3000	Pseudomonas syringae pv. tomato wild-type RifR	[2]
Pf0-1	Pseudomonas fluorescens wild-type AmpR	[3]
Pf0-1ΔfliC	fliC unmarked deletion mutant AmpR	[4]
Plasmids
p2P24	KmR	[5]
pT18mob	derivative of pT18mobsacB; TcR	Lab collection
pRK2013	ColE1 replicon with RK2 transfer region, helper plamsid; KmR	[6]
pBBR1-MCS5	Broad-host-range vector, GmR	[7]
pBBR1-MCS5-C1	PfliC-1::fliC-1, pBBR1-MCS5 containing full length of fliC-1 with its native promoter	This study
pBBR1-MCS5-C2	PfliC-2::fliC-2, pBBR1-MCS5 containing full length of fliC-2 with its native promoter	This study
pBBR1-MCS5-C3	PfliC-1::fliC-2, pBBR1-MCS5 containing full length of fliC-2 with the promoter of fliC-1	This study
Peptides
Flg22_Pa	QRLSTGSRIN SAKDDAAGLQIA	Phyto Technology Laboratories
Flg22-1	TRLSSGLKIN SAKDDAAGLQIA	GeneScript
Flg22-2	ERLSSGLKIN SASDDAAGQAIA	GeneScript
a AmpR, KmR, RifR, TcR, and GmR mean resistance to ampicillin, kanamycin, rifampin, tetracyclines and gentamicin respectively.

## Sheet: Table S2
Table S2 Primers used in this study
Name	Primers(5′→ 3′)a	Description	Note
fliC-1_fw (WHL1048)	ACAGGATCCACTAACGTCACA	pair with WHL1048 to amplify a 509bp fragment of fliC-1 for inserting mutant	BamHI
fliC-1_rv (WHL1049)	GATGGTACCAGAGTCAACACT		KpnI
fliC-2_fw (WHL1104)	CTTGGATCCTATTCGTGAGTTG	pair with WHL1104 to amplify a 634bp fragment of fliC-2 for inserting mutant	BamHI
fliC-2_rv (WHL1105)	GGTTCTAGAGATGTTGGTGATCG		XbaI
recA_fw (WHL1677)	CTTACAACGGCACCAAGATCGG	qPCR F primer to amplify a 105bp fragment for F113 recA
recA_rv (WHL1678)	GCTTGTCACGCAGTTGCTTCT	qPCR R primer to amplify a 105bp fragment for F113 recA
fliC-1_fw (WHL2074)	ACCAACCTGAACGGCAAGAAC	qPCR F primer to amplify a 150bp fragment for F113 fliC-1
fliC-1_rv (WHL2075)	GATGGCGGCAGAGTCAACAC	qPCR R primer to amplify a 150bp fragment for F113 fliC-1
fliC-2_fw (WHL1675)	ACCACCACCACGAACCTGAC	qPCR F primer to amplify a 490bp fragment for F113 fliC-2	[8]
fliC-2_rv (WHL1676)	CCGATGTACCTGCTTGCTGAAG	qPCR R primer to amplify a 490bp fragment for F113 fliC-2
NbWRKY7_fw (WHL524)	CACAAGGGTACAAACAACACAG	qPCR for PTI marker gene （WRKY proteins）in Nicotiana benthamiana
NbWRKY7_rv (WHL525)	GGTTGCATTTGGTTCATGTAAG
NbWRKY8_fw (WHL526)	AACAATGGTGCCAATAATGC
NbWRKY8_rv (WHL527)	TGCATATCCTGAGAAACCATT
a The letters in red indicate the restriction sites, respectively.

## Sheet: Table S3
Table S3 Binding affinity analysis of Flg22-1 from 12 strains
Peptide	Sequencea	Phase 1 (FLS2-flg22)	Phase 2 (FLS2/Flg22-BAK1)
		∆∆Gbind (kcal mol-1)	∆∆Gbind (kcal mol-1)
Flg22-1_F113/1855-344/LBUM300/FR1	TRLSSGLKIN SAKDDAAGLQ IA	-0.59	-1.12
Flg22-1_R02/WS 4670	NRLSTGKKIN SAKDDAAGMQ IA	-0.68	-0.97
Flg22-1_WS 5113/P7772	TRLSSGLKIN SAKDDAAGMQ IA	-0.44	-0.88
Flg22-1_IB04	QRLSSGLRIN SAKDDAAGLQ IA	-0.93	-1.18
Flg22-1_DSM 16272	NRLSSGLKIN SAKDDAAGMQ IA	-0.17	-0.99
Flg22-1_MYb114/MYb117	QRLSSGLRIN SAKDDAAGLQ IA	-0.93	-1.18
Flg22_Pa	QRLSTGSRIN SAKDDAAGLQ IA	/
a The letters in red indicate the mutation residue sites compared to Flg22_Pa.

## Sheet: Table S4
Table S4 Binding affinity between Flg22-1 from 12 Pseudomonas strains with single mutation and FLS2 or BAK1
Peptide	Mutation residue	Phase 1 (FLS2-Flg22)		Phase 2 (FLS2/Flg22-BAK1)
		∆∆Gbind (kcal mol-1)	Deleterious?a	∆∆Gbind (kcal mol-1)	Deleterious?
Flg22-1	Q1T	1.61	Yes	-0.17	No
	Q1N	1.9	Yes	-0.05	No
	T5S	0.72	No	-0.65	No
	S7L	-0.13	No	-1.17	No
	R8K	1.37	No	-0.36	No
	L19M	0.97	No	-0.58	No
a Deleterious (yes/no): MutaBind2 server use ∆∆G ≥ 1.5 or ≤ -1.5 kcal mol-1 to define whether a mutation is deleterious. ∆∆G ≥ 1.5 kcal mol-1 is deleterious.

## Sheet: Table S5
Table S5 Promoter sequences of 13 flagellins analyzed in this study
Strains	Promotersa	Reference
Salmonella typhimurium	TAAAGTTCGAAATTCAGGTGCCGATAC	[9]
Escherichia coli	TAAAGGTTGTTTTACGACAGACGATAA	[10]
Proteus mirabili	TAAAGGTTGTATCTGGGGTGCCGATAA	[11]
Proteus mirabili	TAAATACCTTCGATTTAATGACGATAG	[11]
Burkholderia pseudomallei	TCAAGTTTTTTTGGCGTACGCCGAAAT	[12]
Aquifex aeolicus	CTAAAATCTTTTTTTCTCCCTCCGATAT	[13]
Aquifex pyrophilus	TAAAACTTTTTTCTTTTCCTCCGATAAA	[13]
Xanthomonas campestris	TAAAGATCTGGCAGTTGCTGCCGAATA	[14]
Xanthomonas campestris	TAAAGGTTCCCAGAGCATCGCCGTTAT	[14]
Edwardsiella tarda	TTGGCGCGAGGGTAAAAAAAATTAAAAAAT	[15]
Rhodobacter sphaeroides	TAAAAGTTTATCCGGCCGGCCGTTGA	[16]
Pseudomonas putida	TCAAGCAACCCGCGCACCCGACGATAAC	[17]
Pseudomonas aeruginosa	TAAAGCTCCCCCAGGAAGCGCCGATAA	[18]
a The letters in yellow and red indicate the -35 and -10 sites, respectively.

## Sheet: Table S6
Table S6 Comparison of the –35 and –10 regions of the fliC gene promoters among 12 strains
Strain	FliC-1 P-valuea	FliC-2 P-value
P. kilonensis F113	1.88e-06	6.45e-06
P. kilonensis 1855-344	1.88e-06	6.45e-06
P. brassicacearum LBUM300	/	6.45e-06
P. fluorescens FR1	1.88e-06	6.45e-06
P. veronii R02	4.61e-06	2.85e-05
P. veronii WS 4670	4.61e-06	2.85e-05
P. veronii WS 5113	4.61e-06	2.85e-05
P. veronii P7772	4.61e-06	2.85e-05
P. veronii IB04	4.61e-06	2.85e-05
P. veronii DSM 16272	4.61e-06	2.85e-05
P. poae MYb114	4.61e-06	2.85e-05
P. poae MYb117	4.61e-06	2.85e-05
a “/”: There were 0 motif occurences with a P-value less than 1.
